# Supplementary material for: Evaluation and application of summary statistic imputation to discover new height-associated loci
Source: PLoS Genet. 2018 May 21;14(5):e1007371. doi: 10.1371/journal.pgen.1007371 (PMC5983877; doi:10.1371/journal.pgen.1007371)
Supplement: S7 Fig — This figure shows three datasets: Results from the HapMap and the exome chip study, and imputed summary statistics. The top window shows HapMap P-values as orange circles and the imputed P-values (using summary statistics imputation) as solid circles, with the colour representing the imputation quality (only r^pred,adj2≥0.3 shown). The bottom window shows exome chip study results as solid, grey dots. Each dot represents the summary statistics of one variant. The x-axis shows the position (in Mb) on a ≥ 2 Mb range and the y-axis the −log10(P)-value. The horizontal line shows the P-value threshold of 10−6 (dotted) and 10−8 (dashed). Top and bottom window have annotated summary statistics: In the bottom window we mark dots as black if it is are part of the 122 reported hits of [13]. In the top window we mark the rs-id of variants that are part of the 122 reported variants of [13] in bold black, and if they are part of the 697 variants of [12] in bold orange font. Variants that are black (plain) are imputed variants (that had the lowest conditional P-value). Variants in orange (plain) are HapMap variants, but were not among the 697 reported hits. Each of the annotated variants is marked for clarity with a bold circle in the respective colour. The genes annotated in the middle window are printed in grey if the gene has a length < 5′000 bp or is an unrecognised gene (RP-). (ZIP) [file pgen.1007371.s007.zip]

Archive with 36 entries (35 files):
- locuszoomplot/
- locuszoomplot/LOCUSZOOM_locusnbr-6_5-134353734_rs503035.pdf
- locuszoomplot/LOCUSZOOM_locusnbr-1_14-94838142_rs112635299.pdf
- locuszoomplot/LOCUSZOOM_locusnbr-30_9-16485109_rs61595406;rs79089471;rs58432278.pdf
- locuszoomplot/LOCUSZOOM_locusnbr-26_7-13650036_rs147000491.pdf
- locuszoomplot/LOCUSZOOM_locusnbr-9_12-103132740_rs56006730.pdf
- locuszoomplot/LOCUSZOOM_locusnbr-8_19-17264961_rs75975831.pdf
- locuszoomplot/LOCUSZOOM_locusnbr-14_20-6665532_rs6085649.pdf
- locuszoomplot/LOCUSZOOM_locusnbr-22_1-53592123_rs1383599.pdf
- locuszoomplot/LOCUSZOOM_locusnbr-16_19-4118481_rs350889.pdf
- locuszoomplot/LOCUSZOOM_locusnbr-33_13-33119541_rs11617933.pdf
- locuszoomplot/LOCUSZOOM_locusnbr-10_6-26163345_rs34285731;rs35374532.pdf
- locuszoomplot/LOCUSZOOM_locusnbr-29_8-132532975_rs188757646.pdf
- locuszoomplot/LOCUSZOOM_locusnbr-15_6-32396146_rs78566116.pdf
- locuszoomplot/LOCUSZOOM_locusnbr-32_12-107513782_rs145181276.pdf
- locuszoomplot/LOCUSZOOM_locusnbr-19_17-7754993_rs12939056.pdf
- locuszoomplot/LOCUSZOOM_locusnbr-20_1-46059835_rs35385027;rs58402222.pdf
- locuszoomplot/LOCUSZOOM_locusnbr-27_7-47340793_rs118173006.pdf
- locuszoomplot/LOCUSZOOM_locusnbr-4_1-149995265_rs67807996.pdf
- locuszoomplot/LOCUSZOOM_locusnbr-17_12-20677958_rs7955819.pdf
- locuszoomplot/LOCUSZOOM_locusnbr-31_9-96951880_rs184712070.pdf
- locuszoomplot/LOCUSZOOM_locusnbr-21_1-59742379_rs187957016.pdf
- locuszoomplot/LOCUSZOOM_locusnbr-35_20-33391742_20:33391742.pdf
- locuszoomplot/LOCUSZOOM_locusnbr-5_11-67242216_rs12795957.pdf
- locuszoomplot/LOCUSZOOM_locusnbr-18_12-1513526_rs7971674.pdf
- locuszoomplot/LOCUSZOOM_locusnbr-11_11-46084677_rs80171383.pdf
- locuszoomplot/LOCUSZOOM_locusnbr-24_4-82234036_4:82234036.pdf
- locuszoomplot/LOCUSZOOM_locusnbr-23_3-185135198_rs145569753.pdf
- locuszoomplot/LOCUSZOOM_locusnbr-3_6-164111348_rs73029259.pdf
- locuszoomplot/LOCUSZOOM_locusnbr-25_6-125487897_6:125487897.pdf
- locuszoomplot/LOCUSZOOM_locusnbr-28_7-77106797_rs2868777.pdf
- locuszoomplot/LOCUSZOOM_locusnbr-34_16-19824164_rs148349539.pdf
- locuszoomplot/LOCUSZOOM_locusnbr-12_4-3443931_rs13108218.pdf
- locuszoomplot/LOCUSZOOM_locusnbr-7_6-81809121_rs568777.pdf
- locuszoomplot/LOCUSZOOM_locusnbr-13_5-173022921_rs428925.pdf
- locuszoomplot/LOCUSZOOM_locusnbr-2_1-155006451_rs76306191.pdf
