# Supplementary material for: Evaluation and application of summary statistic imputation to discover new height-associated loci
Source: PLoS Genet. 2018 May 21;14(5):e1007371. doi: 10.1371/journal.pgen.1007371 (PMC5983877; doi:10.1371/journal.pgen.1007371)
Supplement: S1 Table — This table presents details of the 35 candidate loci discovered with summary statistics imputation. Within each candidate locus, we provide for the top variant the imputation results (.imp), along with conditional analysis results (.cond), the UK Biobank replication (.ukbb, whether it replicated or not (replication), and (if available) the exome chip study results (.exome). filename shows the filename of the locus-zoom plot in S7 Fig. SNP.cond.info presents each HapMap SNV used for conditional analysis, including its MAF, LD between the HapMap SNV and the imputed SNV, and a reversed conditional analysis result (HapMap variant conditioned on the imputed SNV). The column Group classifies each row into candidate loci (i) that were reported by [13] already, (ii) that had no reported HapMap variant nearby, (iii) that had at least one reported HapMap variants nearby. The column max.P.cond.hm represents the maximum P-value from a conditional analysis performed with each HapMap variant nearby. P = P-value, N = sample size, r2 = imputation quality, eff = effect size, EAF = effect allele frequency, MAF = minor allele frequency. If a candidate locus was not available in the UK Biobank, we provide a replication for a second variant that is in high LD with the primary variant, hence duplicated region numbers for some candidate loci. (CSV) [file pgen.1007371.s016.csv]

region	SNV	Chr	Pos	ref.allele	effect.allele	Group	Gene	EAF	P.imp	N.imp	r2.imp	P.cond	max.P.cond.hm	SNP.cond.info	MAF.ukbb	alleleA	alleleB	eff.ukbb	P.ukbb	N.ukbb	replication	EAF.exome	eff.exome	P.exome	N.exome	fig.name
1	rs28929474	14	94844947	C	T	(i)	SERPINA1	0.022613065326633167	1.0641842659252325e-13	230085.68306607235	0.908424206672743	NA	NA	NA	NA	NA	NA	0.03222140944905251	6.49186e-78	336474	Replicated	0.0184224222314893	0.023441101590634155	1.39023554229781e-45	365451	NA
1	rs112635299	14	94838142	G	T	(i)		0.023274266067177994	4.2133597685461185e-14	234379.6921024342	0.9253778115225608	NA	2.000709909636749e-6	NA	0.0208642	G	T	0.03202998116331645	5.15609e-77	336474	Replicated	NA	NA	NA	NA	LOCUSZOOM_locusnbr-1_14-94838142_rs112635299.pdf
2	rs76306191	1	155006451	C	G	(ii)	DCST1	0.20298862734726264	6.510510883089679e-10	245908.10628851593	0.9708942920424666	NA	0.03865018864940054	NA	0.206198	C	G	0.014109615570333491	2.74438e-16	336474	Replicated	NA	NA	NA	NA	LOCUSZOOM_locusnbr-2_1-155006451_rs76306191.pdf
3	rs73029259	6	164111348	T	A	(ii)		0.12774398307326104	7.608255675060726e-9	251161.48963419747	0.9916356981767114	NA	0.8306536921653161	NA	0.129707	T	A	0.013834627864844656	1.01879e-15	336474	Replicated	NA	NA	NA	NA	LOCUSZOOM_locusnbr-3_6-164111348_rs73029259.pdf
4	rs67807996	1	149995265	G	A	(iii)		0.4016133298069294	1.4843742319285691e-43	219605.29721059953	0.8670455512105162	1.5856841192928113e-12	0.809148726666021	rs2298265 (MAF=0.12 LD=0.003311 P.cond=8.9e-09), rs3767627 (MAF=0.14 LD=0.120088 P.cond=1.3e-05), rs7534365 (MAF=0.16 LD=0.233236 P.cond=8.8e-04), rs956796 (MAF=0.12 LD=0.009531 P.cond=3.1e-08)	0.396889	G	A	0.03703219126501197	2.7469e-102	336474	Replicated	NA	NA	NA	NA	LOCUSZOOM_locusnbr-4_1-149995265_rs67807996.pdf
5	rs12795957	11	67242216	G	A	(iii)		0.05461518116900291	1.5206914012711378e-24	193456.539333012	0.7638050352693146	6.305219368606697e-14	2.0673927751065893e-13	rs2510396 (MAF=0.853 LD=0.00018549230534 P.cond=1.9e-12), rs3750972 (MAF=0.469 LD=0.00042591324445 P.cond=3.1e-09), rs3782089 (MAF=0.072 LD=0.01755106114772 P.cond=1.8e-11), rs4357716 (MAF=0.129 LD=0.00218369014597 P.cond=4.5e-12), rs7112925 (MAF=0.352 LD=0.07107730535325 P.cond=8.2e-08)	0.0570258	G	A	-0.031916425753020235	1.75155e-76	336474	Replicated	NA	NA	NA	NA	LOCUSZOOM_locusnbr-5_11-67242216_rs12795957.pdf
6	rs503035	5	134353734	A	G	(iii)		0.30388786035440357	6.337363075137995e-24	248109.50532818024	0.9795858548964792	7.001992301691163e-23	0.5883260790530588	rs9327705 (MAF=0.23 LD=0.00186 P.cond=1.2e-07)	0.30196	A	G	-0.0225202066985244	5.46343e-39	336474	Replicated	NA	NA	NA	NA	LOCUSZOOM_locusnbr-6_5-134353734_rs503035.pdf
7	rs568777	6	81809121	C	G	(iii)		0.7339328220047606	7.079485682699727e-24	252455.79925766189	0.9967458909414951	1.5596902903480837e-22	0.6642421098278559	rs1341278 (MAF=0.054 LD=0.00073425794 P.cond=2.0e-19), rs3828760 (MAF=0.134 LD=0.00119179275 P.cond=7.0e-12), rs648831 (MAF=0.523 LD=0.00180478599 P.cond=3.4e-23), rs9443804 (MAF=0.443 LD=0.00127879522 P.cond=2.0e-14)	0.276755	C	G	0.021355335010791437	3.10884e-35	336474	Replicated	NA	NA	NA	NA	LOCUSZOOM_locusnbr-7_6-81809121_rs568777.pdf
8	rs75975831	19	17264961	G	C	(iii)	MYO9B, CTD-3032J10.2	0.2252049722295689	3.5902667519759605e-10	233765.07824103974	0.9229511933079585	4.0803056407443315e-10	0.9134259278856005	rs8103068 (MAF=0.13 LD=0.00000936 P.cond=1.8e-11)	0.233712	G	C	-0.016526266277565378	9.18915e-22	336474	Replicated	NA	NA	NA	NA	LOCUSZOOM_locusnbr-8_19-17264961_rs75975831.pdf
9	rs56006730	12	103132740	G	A	(iii)		0.10407299656175614	1.796377166920361e-9	250070.22341111826	0.9873271612883696	7.932523557224901e-10	0.004232555030251111	rs2164747 (MAF=0.11 LD=0.000045 P.cond=4.1e-09), rs7971536 (MAF=0.49 LD=0.003015 P.cond=2.3e-18), rs833706 (MAF=0.24 LD=0.012475 P.cond=2.9e-11)	0.108506	G	A	-0.015660560392114546	1.05111e-19	336474	Replicated	NA	NA	NA	NA	LOCUSZOOM_locusnbr-9_12-103132740_rs56006730.pdf
10	rs35374532	6	26163345	A	AT	(iii)	HIST1H2BD	0.3885215551441418	2.970476345021766e-27	252326.779949524	0.996236496958007	1.4201155735179906e-9	0.3792879496558492	rs4141885 (MAF=0.089 LD=0.06169 P.cond=3.0e-34), rs806794 (MAF=0.270 LD=0.08998 P.cond=3.8e-51)	0.392394	A	AT	-0.024794206464583832	8.64455e-18	120086	Replicated	NA	NA	NA	NA	LOCUSZOOM_locusnbr-10_6-26163345_rs35374532.pdf
11	rs80171383	11	46084677	G	A	(iii)	PHF21A	0.14718328484527904	3.53424613138762e-16	247884.72290415983	0.9786983690151604	2.7541253998248235e-11	2.1573579626927254e-5	rs1681630 (MAF=0.66 LD=0.015925 P.cond=6.3e-17), rs3802758 (MAF=0.92 LD=0.003224 P.cond=4.7e-08)	0.145955	G	A	0.014170275876381075	2.04822e-16	336474	Replicated	NA	NA	NA	NA	LOCUSZOOM_locusnbr-11_11-46084677_rs80171383.pdf
12	rs13108218	4	3443931	A	G	(iii)	HGFAC	0.6027505950806665	2.1547394503521132e-10	222501.53182640564	0.8784804636228902	4.694702471838618e-10	0.023946832949320037	rs11722554 (MAF=0.039 LD=0.0000210093 P.cond=1.5e-10), rs3958122 (MAF=0.347 LD=0.0000000071 P.cond=3.1e-18), rs6446315 (MAF=0.827 LD=0.0000345767 P.cond=5.8e-11), rs867245 (MAF=0.061 LD=0.0004034342 P.cond=1.7e-10)	0.382491	A	G	0.013491639753657586	5.05036e-15	336474	Replicated	NA	NA	NA	NA	LOCUSZOOM_locusnbr-12_4-3443931_rs13108218.pdf
13	rs428925	5	173022921	G	A	(iii)		0.7241470510446971	1.3448057238124213e-16	206986.92832517246	0.8172257119597776	2.3126689071026257e-9	3.080436787694817e-5	rs12153391 (MAF=0.241 LD=0.000005428494 P.cond=3.5e-21), rs1368380 (MAF=0.430 LD=0.000082219773 P.cond=2.6e-25), rs1529701 (MAF=0.690 LD=0.000335120443 P.cond=7.5e-11), rs17075869 (MAF=0.077 LD=0.002535744127 P.cond=6.6e-08), rs33852 (MAF=0.321 LD=0.000532552189 P.cond=6.1e-23), rs4868126 (MAF=0.601 LD=0.000310674664 P.cond=1.1e-28), rs7733195 (MAF=0.359 LD=0.083860985012 P.cond=2.0e-13)	0.267835	G	A	0.012491063285686466	4.3142e-13	336474	Replicated	NA	NA	NA	NA	LOCUSZOOM_locusnbr-13_5-173022921_rs428925.pdf
14	rs6085649	20	6665532	A	G	(iii)		0.45609627082782334	1.2420631020907121e-9	251393.43025116608	0.9925514460327151	1.2823054199103392e-9	0.942988413643007	rs17721822 (MAF=0.37 LD=0.00072 P.cond=8.7e-29), rs1884897 (MAF=0.63 LD=0.00026 P.cond=2.6e-49)	0.450152	A	G	0.012173496068958465	1.65133e-12	336474	Replicated	NA	NA	NA	NA	LOCUSZOOM_locusnbr-14_20-6665532_rs6085649.pdf
15	rs78566116	6	32396146	G	T	(iii)		0.076699285903200215	2.7402972074240985e-19	248591.85719956388	0.9814902763722516	7.621548563659643e-12	3.4091285285877527e-4	rs12204421 (MAF=0.262 LD=0.0000768332 P.cond=1.1e-07), rs12214804 (MAF=0.920 LD=0.0000093929 P.cond=3.6e-10), rs1265097 (MAF=0.083 LD=0.0000502587 P.cond=2.6e-20), rs2857693 (MAF=0.374 LD=0.0313524639 P.cond=1.2e-08), rs3129254 (MAF=0.401 LD=0.0006978897 P.cond=7.9e-16), rs3957165 (MAF=0.814 LD=0.0006962317 P.cond=5.8e-50), rs6457374 (MAF=0.704 LD=0.0103170932 P.cond=7.8e-20), rs9404952 (MAF=0.42…	0.0674498	G	T	-0.011949113739991178	4.17925e-12	336474	Replicated	NA	NA	NA	NA	LOCUSZOOM_locusnbr-15_6-32396146_rs78566116.pdf
16	rs350889	19	4118481	A	G	(iii)	MAP2K2	0.7572070880719386	8.165252242130859e-10	207571.42584771113	0.8195334248567243	2.2752455749821514e-10	0.9841599448614153	rs11880992 (MAF=0.42 LD=0.00001491 P.cond=3.0e-28), rs2074977 (MAF=0.35 LD=0.00017545 P.cond=4.0e-21), rs2123731 (MAF=0.28 LD=0.00003538 P.cond=3.9e-11)	0.23801	A	G	-0.01181880085928806	7.10981e-12	336474	Replicated	NA	NA	NA	NA	LOCUSZOOM_locusnbr-16_19-4118481_rs350889.pdf
17	rs7955819	12	20677958	T	C	(iii)	PDE3A	0.23234594022745306	6.133380735121926e-10	250047.76560704206	0.9872384933948282	5.826642402989732e-10	0.0674063436253045	rs10770705 (MAF=0.67 LD=0.00053321 P.cond=1.4e-21), rs4326884 (MAF=0.52 LD=0.00130661 P.cond=1.3e-11)	0.226703	T	C	0.009529395419211457	3.24812e-8	336474	Replicated	NA	NA	NA	NA	LOCUSZOOM_locusnbr-17_12-20677958_rs7955819.pdf
18	rs7971674	12	1513526	A	T	(iii)	ERC1	0.14123247818037557	8.099337160264032e-9	240270.46728572133	0.9486357678684513	6.4294264879451805e-9	0.16706994227403954	rs11612228 (MAF=0.35 LD=0.000041 P.cond=3.3e-10)	0.137817	A	T	-0.00893421687611512	2.19145e-7	336474	Replicated	NA	NA	NA	NA	LOCUSZOOM_locusnbr-18_12-1513526_rs7971674.pdf
19	rs12939056	17	7754993	G	A	(iii)	KDM6B	0.5674424755355726	1.0920750887049868e-12	245015.03408479018	0.9673682647062152	4.925826661689923e-9	0.0034063450869348155	rs1625895 (MAF=0.88 LD=0.0047845 P.cond=3.5e-09), rs8067165 (MAF=0.60 LD=0.0002128 P.cond=6.5e-12), rs8073177 (MAF=0.78 LD=0.0092703 P.cond=7.7e-06), rs9217 (MAF=0.35 LD=0.0004035 P.cond=3.8e-20)	0.431499	G	A	0.00852400131582419	7.63906e-7	336474	Replicated	NA	NA	NA	NA	LOCUSZOOM_locusnbr-19_17-7754993_rs12939056.pdf
20	rs58402222	1	46059835	T	TA	(iii)	NASP	0.457154192012695	7.499149114197291e-13	252901.34423702522	0.9985049914601438	2.556982451334717e-13	0.8567466557428998	rs564914 (MAF=0.41 LD=0.000355 P.cond=4.3e-16)	0.460002	T	TA	-0.010811021586396047	1.79477e-4	120086	Replicated	NA	NA	NA	NA	LOCUSZOOM_locusnbr-20_1-46059835_rs58402222.pdf
21	rs187957016	1	59742379	T	C	(ii)		0.004760645331922771	4.91089232448682e-9	211578.51231980338	0.8353542021470443	NA	2.4492984071705827e-8	NA	0.00487229	T	C	0.002125733824941624	0.217553	336474	Failed replication	NA	NA	NA	NA	LOCUSZOOM_locusnbr-21_1-59742379_rs187957016.pdf
22	rs1383599	1	53592123	C	G	(iii)	SLC1A7	0.021951864586088336	6.453706121530972e-10	229262.92676965302	0.9051758005750672	1.152882245976164e-9	1.6667363456715388e-7	rs17387330 (MAF=0.32 LD=0.00035 P.cond=2.2e-08), rs6691924 (MAF=0.89 LD=0.00097 P.cond=5.2e-10)	0.0201752	C	G	-0.0035185908192760518	0.0412511	336474	Failed replication	NA	NA	NA	NA	LOCUSZOOM_locusnbr-22_1-53592123_rs1383599.pdf
23	rs145569753	3	185135198	C	T	(iii)	MAP3K13	0.009389050515736578	1.2124602626625432e-22	162622.9372939937	0.6420678193856352	4.8617636205559115e-20	9.73762149886064e-20	rs16860216 (MAF=0.24 LD=0.0013210 P.cond=9.3e-01), rs2300921 (MAF=0.42 LD=0.0001002 P.cond=3.6e-09), rs720390 (MAF=0.38 LD=0.0040213 P.cond=1.1e-26), rs9858528 (MAF=0.26 LD=0.0002918 P.cond=8.6e-12)	0.00951009	C	T	-0.0038680503581742464	0.024851	336474	Failed replication	NA	NA	NA	NA	LOCUSZOOM_locusnbr-23_3-185135198_rs145569753.pdf
24	4:82234036	4	82234036	G	C	(iii)		0.0026448029621793175	7.780088759381923e-11	97965.80921671058	0.3867885708177139	3.252207874613112e-9	4.711881644945414e-9	rs17499117 (MAF=0.051 LD=0.00056 P.cond=7.1e-11), rs17556750 (MAF=0.293 LD=0.00146 P.cond=2.3e-45), rs2167645 (MAF=0.026 LD=0.00028 P.cond=5.4e-11)	0.0021955	G	C	9.298708768012935e-4	0.589623	336474	Failed replication	NA	NA	NA	NA	LOCUSZOOM_locusnbr-24_4-82234036_4:82234036.pdf
25	6:125487897	6	125487897	T	C	(iii)	TPD52L1	0.0015868817773075905	1.450465228913035e-17	176901.51136011485	0.6984424801015273	4.1970407181156974e-17	6.564208819851734e-17	rs1155939 (MAF=0.50 LD=0.000040 P.cond=3.3e-47), rs4895801 (MAF=0.46 LD=0.000049 P.cond=2.0e-08)	0.00109055	T	C	-0.0016362531108890601	0.342554	336474	Failed replication	NA	NA	NA	NA	LOCUSZOOM_locusnbr-25_6-125487897_6:125487897.pdf
26	rs147000491	7	13650036	A	G	(iii)	AC011288.2	0.003570483998942079	8.104927395175126e-13	141462.3691456756	0.5585216722428759	3.5825582640922175e-12	2.7949985431322284e-12	rs929637 (MAF=0.23 LD=0.0013 P.cond=8.7e-09)	0.00470409	A	G	-4.11449127408872e-4	0.811365	336474	Failed replication	NA	NA	NA	NA	LOCUSZOOM_locusnbr-26_7-13650036_rs147000491.pdf
27	rs118173006	7	47340793	C	T	(iii)	TNS3	0.00833112933086485	9.962446467061706e-10	217833.17341716654	0.8600488527209671	2.0709317075756585e-9	6.517117422881784e-9	rs1007358 (MAF=0.214 LD=0.0000001 P.cond=2.0e-09), rs6949739 (MAF=0.083 LD=0.0003174 P.cond=1.6e-12)	0.00869779	C	T	-0.001726759711742395	0.316523	336474	Failed replication	NA	NA	NA	NA	LOCUSZOOM_locusnbr-27_7-47340793_rs118173006.pdf
28	rs2868777	7	77106797	G	A	(iii)		0.07762496693996297	4.5121766669190815e-18	171989.422201568	0.6790485715475679	3.772337475303693e-12	3.772337475303693e-12	rs17807185 (MAF=0.39 LD=0.059 P.cond=1.1e-07)	0.0760862	G	A	0.005476030329519928	0.00149108	336474	Failed replication	NA	NA	NA	NA	LOCUSZOOM_locusnbr-28_7-77106797_rs2868777.pdf
29	rs188757646	8	132532975	T	C	(iii)		0.006347527109230362	9.083187962590998e-11	213598.30964891223	0.8433287651962738	4.592155595710771e-11	1.8325207297436443e-9	rs4733724 (MAF=0.21 LD=0.0000610 P.cond=6.7e-42)	0.00486201	T	C	0.001119218731015055	0.516196	336474	Failed replication	NA	NA	NA	NA	LOCUSZOOM_locusnbr-29_8-132532975_rs188757646.pdf
30	rs10962446	9	16485097	G	C	(iii)	BNC2	0.26329013488495107	1.3942045772489423e-6	243730.02444223483	0.9622947901225317	NA	NA	NA	0.266015	G	C	0.005178145267035008	0.00266777	336474	Failed replication	NA	NA	NA	NA	NA
30	rs58432278	9	16485109	G	GACAC/GAC	(iii)	BNC2	0.3349642951600106	2.918692479967626e-10	233329.6823635401	0.9212321634694414	5.147115118336271e-10	0.012651325834246524	rs10962832 (MAF=0.16 LD=0.00024 P.cond=2.9e-08), rs3927536 (MAF=0.78 LD=0.00084 P.cond=5.8e-09)	NA	NA	NA	NA	NA	NA	NA	NA	NA	NA	NA	LOCUSZOOM_locusnbr-30_9-16485109_rs58432278.pdf
31	rs184712070	9	96951880	C	T	(iii)	RP11-2B6.3, MIRLET7DHG	0.001983602221634488	9.233914387596188e-14	168469.7734733075	0.6651522957726922	1.3778423248700822e-10	1.1934091877215087e-12	rs10990303 (MAF=0.231 LD=0.00004377 P.cond=1.3e-24), rs12347744 (MAF=0.064 LD=0.00016971 P.cond=1.5e-10), rs1257763 (MAF=0.963 LD=0.00030428 P.cond=6.2e-16), rs1329393 (MAF=0.187 LD=0.00032602 P.cond=1.8e-13), rs4448343 (MAF=0.336 LD=0.00017505 P.cond=4.3e-29), rs7043114 (MAF=0.565 LD=0.00015835 P.cond=3.8e-23), rs7870753 (MAF=0.216 LD=0.00159509 P.cond=3.6e-33), rs817300 (MAF=0.070 LD=0.00047759…	0.00195603	C	T	1.5841729940875695e-4	0.926784	336474	Failed replication	NA	NA	NA	NA	LOCUSZOOM_locusnbr-31_9-96951880_rs184712070.pdf
32	rs145181276	12	107513782	G	A	(iii)	RP11-797M17.1	0.012166093626024862	2.739257818985728e-60	190003.85641989775	0.7501731539004175	8.317266455447151e-57	2.002062711602666e-56	rs2888893 (MAF=0.5 LD=0.0082 P.cond=2.3e-05)	0.0128844	G	A	0.0010860469643028286	0.528711	336474	Failed replication	NA	NA	NA	NA	LOCUSZOOM_locusnbr-32_12-107513782_rs145181276.pdf
33	rs11617933	13	33119541	T	G	(iii)		0.010446971700608305	2.340663530125149e-10	244803.64918930567	0.9665336749419838	1.0502453634624856e-9	9.10286184015098e-9	rs12323101 (MAF=0.36 LD=0.004164 P.cond=4.0e-11), rs12863103 (MAF=0.28 LD=0.001266 P.cond=7.5e-10)	0.0120451	T	G	3.430067478320194e-4	0.84229	336474	Failed replication	NA	NA	NA	NA	LOCUSZOOM_locusnbr-33_13-33119541_rs11617933.pdf
34	rs148349539	16	19824164	TA	T/TGA	(iii)	IQCK	0.01190161332980693	1.9562604877922644e-12	219618.69749024793	0.8670984581895449	2.6428231330124244e-12	7.020509318054216e-11	rs2023693 (MAF=0.58 LD=0.0000588 P.cond=2e-08)	NA	NA	NA	NA	NA	NA	NA	NA	NA	NA	NA	LOCUSZOOM_locusnbr-34_16-19824164_rs148349539.pdf
34	rs62025046	16	19818981	T	C	(iii)	IQCK	0.006612007405448294	5.978544175628117e-9	150480.9017735349	0.5941286393459211	6.453088217289835e-9	NA	rs2023693 (MAF=0.58 LD=0.0000054 P.cond=1.6e-08)	0.00672068	T	C	-5.988034088979686e-4	0.728333	336474	Failed replication	NA	NA	NA	NA	NA
35	20:33391742	20	33391742	G	A	(iii)	NCOA6	0.0010579211848717272	1.9683687016067873e-36	109742.58693764417	0.4332856401517853	1.945006909540178e-34	2.9688253552598382e-34	rs1074683 (MAF=0.26 LD=0.0012501824 P.cond= 1.3e-13), rs143384 (MAF=0.41 LD=0.0000160000 P.cond= 1.1e-29), rs1535466 (MAF=0.71 LD=0.0001984013 P.cond=3.3e-115), rs2425163 (MAF=0.18 LD=0.0019636100 P.cond= 8.0e-26), rs4812586 (MAF=0.14 LD=0.0000907935 P.cond= 3.0e-52), rs1074683 (MAF=0.26 LD=0.0012501824 P.cond= 1.4e-13)	7.12759e-4	G	A	0.002332560814194711	0.418913	120086	Failed replication	NA	NA	NA	NA	LOCUSZOOM_locusnbr-35_20-33391742_20:33391742.pdf
