# Supplementary material for: Evaluation and application of summary statistic imputation to discover new height-associated loci
Source: PLoS Genet. 2018 May 21;14(5):e1007371. doi: 10.1371/journal.pgen.1007371 (PMC5983877; doi:10.1371/journal.pgen.1007371)
Supplement: S2 Table — This table shows SNVs which are significant eQTLs in GTEx [27]. We only report SNV-gene expression associations where the summary statistics pass the significance threshold of α = 10−6. The first four columns represent the region number, SNV, P-value from summary statistics imputation and the P-value in the UK Biobank. The three remaining columns are information extracted from GTEx, with the tissue name, gene name and the P-value of the association between the SNV and the gene expression. For each region, we order SNV-gene-tissue associations according to their P-value. # refers to the region number. (CSV) [file pgen.1007371.s017.csv]

region	SNV	P.imp	P.ukbb	source	gene_name	pval_nominal	gene_type
2	rs76306191	6.510510883089679e-10	2.74438e-16	Artery_Tibial	ZBTB7B	3.9651e-9	protein_coding
2	rs76306191	6.510510883089679e-10	2.74438e-16	Thyroid	DCST2	2.40534e-8	protein_coding
5	rs12795957	1.5206914012711378e-24	1.75155e-76	Artery_Tibial	RAD9A	6.48466e-10	protein_coding
5	rs12795957	1.5206914012711378e-24	1.75155e-76	Testis	RAD9A	3.96001e-8	protein_coding
5	rs12795957	1.5206914012711378e-24	1.75155e-76	Breast_Mammary_Tissue	RAD9A	2.35454e-7	protein_coding
6	rs503035	6.337363075137995e-24	5.46343e-39	Testis	PITX1	2.90892e-7	protein_coding
20	rs58402222	7.499149114197291e-13	1.79477e-4	Cells_Transformed_fibroblasts	MAST2	8.84243e-23	protein_coding
20	rs58402222	7.499149114197291e-13	1.79477e-4	Cells_Transformed_fibroblasts	CCDC163P	1.11116e-19	protein_coding
20	rs58402222	7.499149114197291e-13	1.79477e-4	Muscle_Skeletal	CCDC163P	3.44682e-19	protein_coding
20	rs58402222	7.499149114197291e-13	1.79477e-4	Artery_Tibial	CCDC163P	7.3338e-18	protein_coding
20	rs58402222	7.499149114197291e-13	1.79477e-4	Skin_Sun_Exposed_Lower_leg	CCDC163P	6.76821e-17	protein_coding
20	rs58402222	7.499149114197291e-13	1.79477e-4	Thyroid	CCDC163P	6.90896e-17	protein_coding
20	rs58402222	7.499149114197291e-13	1.79477e-4	Lung	CCDC163P	2.06213e-16	protein_coding
20	rs58402222	7.499149114197291e-13	1.79477e-4	Artery_Aorta	MAST2	3.01576e-16	protein_coding
20	rs58402222	7.499149114197291e-13	1.79477e-4	Adipose_Subcutaneous	CCDC163P	6.2824e-16	protein_coding
20	rs58402222	7.499149114197291e-13	1.79477e-4	Artery_Tibial	MAST2	7.86025e-16	protein_coding
20	rs58402222	7.499149114197291e-13	1.79477e-4	Whole_Blood	CCDC163P	7.04782e-15	protein_coding
20	rs58402222	7.499149114197291e-13	1.79477e-4	Esophagus_Mucosa	CCDC163P	9.08796e-15	protein_coding
20	rs58402222	7.499149114197291e-13	1.79477e-4	Nerve_Tibial	CCDC163P	1.17459e-14	protein_coding
20	rs58402222	7.499149114197291e-13	1.79477e-4	Pancreas	CCDC163P	2.72413e-13	protein_coding
20	rs58402222	7.499149114197291e-13	1.79477e-4	Heart_Left_Ventricle	CCDC163P	2.36694e-12	protein_coding
20	rs58402222	7.499149114197291e-13	1.79477e-4	Esophagus_Muscularis	CCDC163P	1.29979e-11	protein_coding
20	rs58402222	7.499149114197291e-13	1.79477e-4	Thyroid	GPBP1L1	3.26027e-11	protein_coding
20	rs58402222	7.499149114197291e-13	1.79477e-4	Colon_Transverse	CCDC163P	1.82319e-10	protein_coding
20	rs58402222	7.499149114197291e-13	1.79477e-4	Adipose_Visceral_Omentum	CCDC163P	2.39221e-10	protein_coding
20	rs58402222	7.499149114197291e-13	1.79477e-4	Breast_Mammary_Tissue	CCDC163P	5.62492e-10	protein_coding
20	rs58402222	7.499149114197291e-13	1.79477e-4	Artery_Coronary	CCDC163P	9.02101e-10	protein_coding
20	rs58402222	7.499149114197291e-13	1.79477e-4	Skin_Not_Sun_Exposed_Suprapubic	CCDC163P	3.03386e-9	protein_coding
20	rs58402222	7.499149114197291e-13	1.79477e-4	Brain_Cerebellum	CCDC163P	1.80246e-8	protein_coding
20	rs58402222	7.499149114197291e-13	1.79477e-4	Cells_Transformed_fibroblasts	TMEM69	2.15815e-8	protein_coding
20	rs58402222	7.499149114197291e-13	1.79477e-4	Artery_Aorta	TMEM69	4.06207e-8	protein_coding
20	rs58402222	7.499149114197291e-13	1.79477e-4	Brain_Caudate_basal_ganglia	CCDC163P	7.43238e-8	protein_coding
20	rs58402222	7.499149114197291e-13	1.79477e-4	Heart_Left_Ventricle	MAST2	7.52103e-8	protein_coding
20	rs58402222	7.499149114197291e-13	1.79477e-4	Artery_Aorta	CCDC163P	8.53538e-8	protein_coding
20	rs58402222	7.499149114197291e-13	1.79477e-4	Lung	MAST2	2.03892e-7	protein_coding
20	rs58402222	7.499149114197291e-13	1.79477e-4	Brain_Cerebellar_Hemisphere	CCDC163P	3.55825e-7	protein_coding
20	rs58402222	7.499149114197291e-13	1.79477e-4	Stomach	CCDC163P	3.66704e-7	protein_coding
20	rs58402222	7.499149114197291e-13	1.79477e-4	Brain_Anterior_cingulate_cortex_BA24	CCDC163P	6.49891e-7	protein_coding
20	rs58402222	7.499149114197291e-13	1.79477e-4	Adrenal_Gland	CCDC163P	8.86313e-7	protein_coding
20	rs58402222	7.499149114197291e-13	1.79477e-4	Brain_Frontal_Cortex_BA9	CCDC163P	8.8768e-7	protein_coding
