# Supplementary material for: Evaluation and application of summary statistic imputation to discover new height-associated loci
Source: PLoS Genet. 2018 May 21;14(5):e1007371. doi: 10.1371/journal.pgen.1007371 (PMC5983877; doi:10.1371/journal.pgen.1007371)
Supplement: S3 Table — This table presents the summary statistics imputation results (.imp) for all 122 variants shown as “novel” in [13]. The right hand part of the table shows the original exome chip results for comparison (.exome). P = P-value, N = sample size, r2 = imputation quality, eff = effect size, EAF = effect allele frequency. 11 variants were not referenced in UK10K or on chromosome X and therefore not imputed (see column ‘comment’). The position corresponds to hg19. (CSV) [file pgen.1007371.s018.csv]

SNV	Chr	Pos	ref.allele	effect.allele	P.imp	EAF.imp	r2.imp	ref.allele.exome	effect.allele.exome	P.exome	EAF.exome	N.exome	comment
rs1983864	10	100017453	T	G	6.31059471172861e-6	0.34012166093626023	0.9956241100890468	T	G	7.11141211211923e-12	0.34189602638716	381625
rs3736946	10	114169276	A	G	0.005372567883079673	0.11002380322665961	0.9993800701248142	A	G	8.7328594140224e-8	0.108034778880576	381625
rs10828317;rs2230469	10	22839628	T	C	6.530349710326196e-5	0.3313938111610685	0.9967878641062263	T	C	5.22995793417655e-8	0.317074798069831	367429
rs10821936	10	63723577	C	T	2.3938755217307853e-4	0.3385347791589527	0.9986353571760621	C	T	7.33326170230887e-8	0.680532169006641	380346
rs41274586	10	79580976	G	A	0.09543883164406426	0.017587939698492462	0.5945901664999063	G	A	2.71945280391734e-11	0.0173998767744163	373551
rs12269901	11	116973929	G	C	2.2613045028651445e-6	0.2903993652472891	0.9917692136593921	G	C	2.93380206614633e-8	0.298608446229758	374724
rs3206824	11	11986061	T	C	0.0011803281708667938	0.2463633959270034	0.9884348664212216	T	C	8.77432508243472e-9	0.733878102973841	359266
rs11024739	11	18645843	C	A	8.732123523449472e-6	0.2529754033324517	0.9959852750854796	C	A	8.53264331669428e-14	0.726935850656378	374251
rs138273386	11	27016360	G	A	0.9993078775960524	0.0037027241470510446	0.1731238653100443	G	A	5.78745898230302e-12	0.00435176112087479	377738
rs102275	11	61557803	T	C	7.720976141316457e-5	0.3407828616768051	0.995434403936852	T	C	3.46755272037344e-9	0.347627619359221	378383
rs2510044	11	77909014	G	A	0.17075510786120654	0.13091774662787622	0.9248355533078215	G	A	9.54409268867857e-8	0.143515637440681	381625
rs110419	11	8252853	A	G	3.392222899075017e-7	0.48836286696641096	0.9926130857207826	A	G	2.25051289897107e-11	0.501041577168864	351774
rs641393	11	85436352	G	A	1.6455557799995343e-7	0.35255223485850307	0.9992189860290714	G	A	1.22983012260873e-6	0.641927887114314	381625
rs138059525	11	94533444	G	A	0.11018825377491354	0.0058185665167944985	0.30271692883658285	G	A	9.00809116316443e-16	0.0092438210473001	373551
rs141845046	1	154987704	C	T	5.369611947686953e-4	0.02314202591906903	0.5195990130765091	C	T	7.29809139482439e-17	0.0281749292188667	381625
rs79485039	1	180886140	C	T	0.6364177119728026	0.03253107643480561	0.6545256811004098	C	T	1.40518309438367e-6	0.0263471463766126	373551
rs2294851	1	210577884	G	A	2.6025688933865535e-5	0.15326633165829145	0.9997764224202003	G	A	1.00879144228993e-6	0.142878506068523	381625
rs144673025	1	223178026	T	C	0.9386870400852713	0.007802168738428987	0.24120560105907973	T	C	1.11177919790131e-9	0.00791216492082542	381625
rs34305100	1	7913029	A	G	2.052836321659335e-6	0.1914837344617826	0.970361099804188	A	G	1.0353124093139e-11	0.190764561708745	381625
rs11063069	12	4374373	A	G	1.1711148222089014e-4	0.20431102882835228	0.6952975299671564	A	G	1.88282412240562e-7	0.213523998856768	377876
rs10876041	12	50901882	T	C	1.7860832915265592e-05	0.35823856122718856	0.9990153367387257	T	C	4.27674226343665e-9	0.626955366518969	369899
rs61743810	12	69140339	G	C	0.06105804844846974	0.02631578947368421	0.9500414998758375	G	C	1.12617980642349e-9	0.0224291984076613	375498
rs4072796	12	7548996	C	G	0.04138436500961562	0.037027241470510446	0.9891251856726323	C	G	4.10700968206826e-8	0.0353307649045135	375498
rs744265	2	128944424	T	C	7.464535421782074e-5	0.38957947632901346	0.998098210148791	T	C	8.8565162254936905e-07	0.600342310503767	381625
rs1813849	2	200142847	T	C	6.933626427973789e-5	0.11147844485585823	0.9993898201954555	T	C	2.33709902169371e-10	0.891057574627723	374251
rs2290911	2	224919	A	G	5.145706256077696e-7	0.341047341973023	0.9990158142081845	A	G	2.96417661110942e-6	0.350497135504749	381625
rs6719451	2	238336802	T	C	7.804130165390336e-7	0.11372652737371065	0.994834766181984	T	C	3.68039547926492e-8	0.108917862625915	371878
rs68148245	2	65777628	C	T	0.09209662052124107	0.46574980163977786	0.9618154106336134	C	T	9.10404623922624e-7	0.529294640580817	372028
rs1344555	3	169300219	C	T	0.0013824898607899094	0.20298862734726264	0.9904654497345688	C	T	1.98497376325828e-6	0.194406299132335	377104
rs6810039	3	33194990	C	A	9.207097324598412e-5	0.39870404654853214	0.9287109763663145	C	A	2.33359838381005e-7	0.398164597267729	379977
rs3732858	3	43097765	G	A	6.791195128660954e-7	0.17614387728114256	0.9966133647171233	G	A	2.23929338790331e-10	0.17528051114355	380893
rs121434601	3	46939587	C	T	0.36965592243215134	0.002512562814070352	0.24729184710510344	C	T	1.29676365664705e-11	0.00251050624816692	373551
rs76208147	3	47162886	C	T	2.9057435551694763e-4	0.015472097328749008	0.9986784598387972	C	T	2.24245701166281e-8	0.0190403027840023	375129
rs34759087	3	49162284	C	T	0.004533497845047072	0.11875165300185136	0.9594066105633003	C	T	5.48138769174005e-14	0.125891897932694	377738
rs13107325	4	103188709	C	T	0.00251346391247501	0.07180640042316848	0.7997964450801198	C	T	1.95530775189366e-12	0.0622511306280511	381625
rs149385790	4	120422407	T	G	0.3037950194454332	6.612007405448294e-4	0.3304061418576225	T	G	7.50194192127786e-17	0.00139206222892093	365908
rs7699214	4	120716967	A	G	5.7162841826748934e-5	0.47460989156307853	0.9973604139494797	A	G	3.19511172010045e-8	0.529306645694061	355718
rs116807401	4	135121721	T	C	0.006648706074037381	0.01573657762496694	0.5397218141740066	T	C	1.3894433275242e-13	0.0171307671357353	381625
rs11941589	4	140115744	G	A	4.717986390751726e-5	0.45437714890240677	0.9994675321374855	G	A	2.14124924478782e-6	0.561793543462018	380102
rs34343821	4	154557616	C	T	0.05281470221674543	0.014281935995768316	0.451922733317187	C	T	7.75380855371048e-8	0.0112558981405907	361674
rs34811474	4	25408838	G	A	1.294168116919768e-4	0.23432954244908755	0.6580234584899746	G	A	1.59538517463264e-13	0.223623106614339	377876
rs6831256	4	3473139	A	G	2.7583025862289913e-6	0.42422639513356253	0.9365139390695505	A	G	1.54384735872107e-7	0.420406422281005	376150
rs35658696	5	102338811	A	G	2.423573265784726e-5	0.0562020629463105	0.8196291657644668	A	G	3.75797062315134e-6	0.048449909024304	381625
rs459552	5	112176756	T	A	1.1153886376859991e-4	0.23115577889447236	0.9304638498834771	T	A	3.09472849962255e-5	0.762588261199417	372631
rs34821177	5	126250812	C	T	0.3934187270546369	0.02512562814070352	0.4916307907130363	C	T	4.24949478464286e-8	0.0358915648795937	369748
rs62623707	5	135288632	A	G	0.02456920640122128	0.04469717006083047	0.6092918562169694	A	G	1.02236121668922e-7	0.0435421421717655	381625
rs61743469	5	140562739	G	A	0.01627867273026701	0.06254959005554087	0.6669587481507422	G	A	1.57518314456275e-6	0.0593523451878153	381625
rs34471628	5	172196752	A	G	1.2387331192426306e-5	0.04601957154192013	0.8877380910108656	A	G	3.9955231083517e-14	0.0362411339953592	355545
rs7752169	6	136227558	T	C	0.005414809885107831	0.4854535837080137	0.9937841912416566	T	C	4.30786290309674e-7	0.540200895262324	380102
rs2931796	6	141443540	C	T	4.607791177879808e-6	0.3745040994445914	0.9952295376283201	C	T	7.22875130513905e-8	0.632796465036343	372973
rs2242416	6	43273604	A	G	1.184433250351612e-5	0.4008198889182756	0.9952685641961155	A	G	4.33669505610002e-7	0.600357526576609	379977
rs61740375	6	56919443	A	G	1.2425408882728023e-5	0.0798730494578154	0.9998082697893762	A	G	8.52133210846861e-7	0.086288504312656	368149
rs4706980	6	83838673	G	A	0.0016440365301155528	0.11941285374239619	0.9978202350715571	G	A	3.06681087571943e-8	0.130419387807219	368874
rs7636	7	100490077	G	A	5.106326101349589e-6	0.03808516265538217	0.9810708887577745	G	A	8.59276930773578e-10	0.0426556227875022	356606
rs4728142	7	128573967	G	A	6.238345711432865e-4	0.44049193335096537	0.9229440651548775	G	A	2.38539243890501e-7	0.439030841862409	380346
rs11556924	7	129663496	C	T	0.02043740033823839	0.3973816450674425	0.8275747710629754	C	T	7.90113053253212e-9	0.378732024513593	381625
rs4731907	7	132526350	T	C	6.436609978361196e-6	0.43295424490875434	0.995937668590155	T	C	9.36288835282482e-8	0.547742296765903	369655
rs2293177	7	140244560	C	T	0.058160752078252526	0.31909547738693467	0.9685748009594732	C	T	7.97220601158458e-9	0.324084679012899	379252
rs1079866	7	41470093	C	G	2.8704995635682424e-4	0.13739751388521554	0.993113456852279	C	G	2.29279228514459e-6	0.140709261975596	366654
rs2019960	8	129192271	T	C	0.005185098372983113	0.22150224808251784	0.9997362958844542	T	C	4.35821107723878e-6	0.208602940042505	379252
rs2979531	8	30383013	A	G	1.245060522987076e-7	0.48505686326368685	0.9970356929790221	A	G	5.23697294232151e-8	0.489786183996903	372028
rs3136797	8	42226805	C	G	0.1775119292239216	0.02089394340121661	0.5587441738645654	C	G	1.95291500927722e-6	0.0178141705989625	332909
rs2304787	8	87568644	T	G	1.8077114228564372e-4	0.24728907696376623	0.9971758843302141	T	G	3.88342285780614e-10	0.737899667436569	377104
rs2230792	9	111660851	C	T	0.014163238415277918	0.1930706162390902	0.9954705085197363	C	T	6.35188731240101e-8	0.190284785731182	372028
rs7025486	9	124422403	G	A	5.73123805150454e-5	0.2569426077757207	0.9946776399740754	G	A	2.57272610589064e-10	0.263220577950077	380346
rs11575580	9	34660864	C	T	0.287455456135026	0.02089394340121661	0.4273388608853145	C	T	5.19847778393264e-13	0.0163387643668523	381625
rs7866939	9	85126163	T	C	0.003205568305011442	0.3225337212377678	0.9845048393932182	T	C	1.04724086151065e-7	0.325338788566144	364374
rs1196761	12	105606172	G	A	0.0058329152622694615	0.4695847659349378	0.9984265174819315	G	A	4.31707500234119e-8	0.521650575969485	369655
rs13141	12	121756084	G	A	0.031220436162174337	0.010446971700608305	0.6103421752714713	G	A	1.0859280599339e-11	0.0088524715312414	381625
rs3812813	12	95927762	T	C	0.004268114425639677	0.46839460460195714	0.9923898616045964	T	C	6.78086338921531e-9	0.533759333885359	381625
rs2044117	13	101708310	G	A	0.09164362177918624	0.24041258926209996	0.9930094641088758	G	A	5.06215074791295e-7	0.230634761360261	377104
rs2755237	13	41109429	A	C	7.064240100797828e-4	0.14559640306797145	0.9299001136760423	A	C	2.75806074467529e-6	0.149709192607668	369748
rs41286560	14	101349454	G	T	0.2799047457302323	0.0279026712509918	0.44274321272537454	G	T	1.16908448144798e-11	0.024199584721153	381625
rs117295933	14	45403699	C	A	0.06934300594594366	0.014017455699550383	0.5218426053577947	C	A	1.55067588941163e-6	0.0161423994956923	348676
rs6573513	14	63855760	C	T	0.02065407091080892	0.08278233271621264	0.9996168763116072	C	T	1.0878409038271e-5	0.0881209631459959	376860
rs41286548	14	70633411	C	T	0.04951580172202723	0.020497222956889712	0.5478380604294102	C	T	2.49195542680735e-11	0.0205449401023689	373551
rs2303345	14	76156609	C	T	9.983743594851671e-4	0.34329542449087547	0.9951543462161165	C	T	1.59730129140532e-8	0.669795684870338	292029
rs10146997	14	79945162	A	G	7.471943901413809e-5	0.21502248082517852	0.9926756188673346	A	G	4.06657206567728e-8	0.215774067204598	380346
rs28929474	14	94844947	C	T	1.8206173126042253e-13	0.022613065326633167	0.9065697784856448	C	T	1.39023554229781e-45	0.0184224222314893	365451
rs116858574	15	34520687	T	C	0.26474596610656154	0.014546416291986247	0.6802835365678519	T	C	1.16246596951193e-6	0.0138187327023858	381625
rs150494621	15	44153571	C	T	0.5915793878986203	0.006479767257339328	0.3859570854147343	C	T	1.55855219827481e-6	0.00754057886233868	381625
rs3743266	15	60781513	T	C	3.7130909166479524e-6	0.3172441153134091	0.9949461834483888	T	C	5.75992193031567e-9	0.317131126020939	377104
rs3743171	15	65916527	A	T	4.242317149615427e-5	0.18434276646389844	0.9993945013878546	A	T	4.94684846971614e-11	0.188148960345994	375498
rs4886707	15	75755467	C	T	1.0366795591951768e-7	0.2677862999206559	0.9973867343796645	C	T	2.07443954237782e-9	0.248553067587775	368469
rs11636648	15	77335891	C	T	3.8681051434662315e-6	0.3317905316053954	0.9883454116843108	C	T	2.27052687827785e-10	0.664258903523855	376860
rs2589957	15	90903311	A	G	6.3131051450373e-5	0.4701137265273737	0.99488448354299	A	G	7.33077182178784e-8	0.468103078550934	381625
rs1136001	16	15131974	G	T	5.6775137725342765e-5	0.2814070351758794	0.9988164942816254	G	T	8.2260688625313e-8	0.302583033214024	359848
rs113388806	16	24804954	A	T	0.03735081167882913	0.034779158952658026	0.6684677044531091	A	T	1.07683795051424e-9	0.0401118594766537	367424
rs141923065	16	31474091	A	G	0.6699158443976547	0.004231684739486909	0.10185478029472017	A	G	5.88114103656924e-12	0.00564508505251492	373551
rs34667348	16	47684830	C	A/T	0.4974751091225026	0.003570483998942079	0.2724511561226802	C	A	3.95782783428426e-14	0.00487258612077825	381625
rs3931036	16	70548297	G	A	1.8237047627815515e-5	0.07392224279291193	0.841103979416297	G	A	4.72059084569957e-9	0.936935195710449	381625
rs2063506	16	73793552	A	G	2.4093851894631683e-6	0.47051044697170064	0.9843818380457007	A	G	9.26860242926741e-6	0.545109587086137	380893
rs9927661	16	78343690	G	A	2.9316133810350164e-4	0.33522877545622853	0.9719899216924706	G	A	4.60293840484528e-6	0.339823243670224	368141
rs1136287	17	1673276	C	T	2.0279023484479072e-4	0.34964295160010583	0.9725879038459875	C	T	3.1312029761094e-8	0.64165424982378	381625
rs7946	17	17409560	C	T	5.152593245780652e-6	0.24213171118751653	0.9741395926663501	C	T	1.1424982594884e-6	0.73084496578477	369280
rs9912468	17	64318357	G	C	7.502494662957996e-7	0.41906902935731283	0.9985859016593429	G	C	2.21938228554657e-8	0.57875479354856	373405
rs77542162	17	67081278	A	G	0.0385372208438523	0.01891034117958212	0.6405587420273359	A	G	2.17418206770615e-6	0.0168563699345701	280300
rs563155	18	166819	T	C	7.643055910715808e-4	0.2270563343030944	0.9964456991789141	T	C	7.29135345110568e-9	0.222387034281141	359848
rs11085824	19	13001547	A	G	0.007597827477557632	0.3713303358899762	0.9622558774305721	A	G	1.49832188549864e-5	0.363473740260366	373551
rs7259041	19	18123738	T	C	2.1298622479438636e-5	0.21449352023274265	0.9903489579850207	T	C	1.59862222770178e-6	0.232729504398297	381625
rs3208856	19	45296806	C	T	0.0405645946738271	0.03861412324781804	0.6437708027129637	C	T	1.48126385506199e-7	0.0344763997179267	330127
rs75175362	19	46914927	C	T	0.0033530982286372854	0.04826765405977255	0.8966011642327467	C	T	8.77433287032994e-10	0.0537051386857484	373551
rs447802	19	49116359	T	C	0.05671045450352838	0.2406770695583179	0.7635411306948057	T	C	2.27081901740678e-8	0.269790038692244	377104
rs2830585	21	28305212	C	T	4.537153226805936e-5	0.16001057921184872	0.9964581347166008	C	T	2.30792690394818e-7	0.155096082308549	381625
rs1003719	21	38491095	A	G	2.5692675401070835e-4	0.44102089394340127	0.9963479531920965	A	G	1.17712627641142e-7	0.554120756978709	381625
rs1005640	22	20789074	T	C	7.717985554116837e-5	0.4320285638719915	0.9730281347663715	T	C	7.99961836343051e-10	0.43263746699556	379252
rs4822455	22	24255296	C	T	3.643669937838769e-4	0.4113991007669928	0.994946099259265	C	T	1.43260541365069e-6	0.590849352246315	381625
rs77885044	22	28501414	C	T	0.01354347937160186	0.016265538217402804	0.749485725488527	C	T	9.4686407282978e-11	0.0121234608949059	373551
rs2413338	22	35663523	C	T	8.870638558602984e-4	0.364189367892092	0.9520059797990335	C	T	5.85123788665465e-8	0.624951737975316	374251
rs6438424	3	117574822	A	C	0.0013443530489566319	0.4974874371859297	0.9974824743895202	A	C	7.5574021878252e-6	0.512397174996397	381625
rs642858	6	140273647	G	A	6.417030074769854e-6	0.23842898704046547	0.999512169206925	G	A	5.39974691152076e-8	0.230252969427974	373217
rs35318931	23	38009121	NA	NA	NA	NA	NA	NA	NA	NA	NA	NA	Chr 23
rs1930983	23	56889389	NA	NA	NA	NA	NA	NA	NA	NA	NA	NA	Chr 23
rs137852591	23	66941751	NA	NA	NA	NA	NA	NA	NA	NA	NA	NA	Chr 23
rs4077512	23	77913569	NA	NA	NA	NA	NA	NA	NA	NA	NA	NA	Chr 23
rs1802288	23	99890204	NA	NA	NA	NA	NA	NA	NA	NA	NA	NA	Chr 23
rs209373	23	105152282	NA	NA	NA	NA	NA	NA	NA	NA	NA	NA	Chr 23
rs3810755	23	118587003	NA	NA	NA	NA	NA	NA	NA	NA	NA	NA	Chr 23
rs794001	4	40121562	NA	NA	NA	NA	NA	NA	NA	NA	NA	NA	Not in UK10K
rs148543891	6	155450779	NA	NA	NA	NA	NA	NA	NA	NA	NA	NA	Not in UK10K
rs35665085	22	17625915	NA	NA	NA	NA	NA	NA	NA	NA	NA	NA	Not in UK10K
rs147348682	22	42095658	NA	NA	NA	NA	NA	NA	NA	NA	NA	NA	Not in UK10K
